# Supplementary material for: Mechanical Characterization of Stick Insect Tarsal Attachment Fluid Using Atomic Force Microscopy (AFM)
Source: Biomimetics (Basel). 2026 Jan 6;11(1):42. doi: 10.3390/biomimetics11010042 (PMC12838817; doi:10.3390/biomimetics11010042)
Supplement: Supplementary file 1 [file biomimetics-11-00042-s001.zip]

Archive with 3 entries (3 files):
- Figure S1.pdf
- Figure S2.pdf
- Suppl. Mat. Table S1.xlsx
