# Supplementary material for: Mechanical Characterization of Stick Insect Tarsal Attachment Fluid Using Atomic Force Microscopy (AFM)
Source: Biomimetics (Basel). 2026 Jan 6;11(1):42. doi: 10.3390/biomimetics11010042 (PMC12838817; doi:10.3390/biomimetics11010042)
Supplement: Supplementary file 1 [file biomimetics-11-00042-s001.zip › Suppl. Mat. Table S1.xlsx]

## Sheet: Tabelle1
				White light interferomatry (WLI) - results:							Calculation with JKR model (type sphere, radius 5 µm)
					Max. droplet height [µm]
					Pad type:		Treatment:				E-modulus [kPa]			surface energy dg [mN/m]			dynamic viscosity [kPa*s]
							1	2	3	4
					Arolium (n=38)	Euplantulae (n=31)	animal unaffected up to 6 min (n = 7)	animal actively pushing tarsus (n = 9)	animal being pushed by hand (n = 19)	animal being pullled by hand (n = 16)	fluid droplets (n=18)	viscous droplets (n=23)	hard droplets (n=38)	fluid droplets (n=18)	viscous droplets (n=23)	hard droplets (n=38)	viscous droplets (n=23)
					0.9	1	2.5	0.8	0.7	0.9	13.7576	14.1231	20.4515	10.7359	10.6125	7.20129	5.55428
					1	0.25	0.04	1.8	1	0.4	14.4102	21.1526	12.7774	11.7265	9.03032	9.55203	35.7341
					0.4	2.6	0.8	0.7	0.2	0.2	13.7567	14.1746	16.2139	11.1541	9.9898	7.89433	14.7086
					2.5	0.01	2.6	0.8	0.2	0.18	13.4176	11.6015	24.2923	11.1602	10.3876	5.14601	26.4332
					0.04	0.4	0.01	1	0.14	1	13.3263	14.1058	20.857	11.107	11.4003	5.69566	11.3168
					0.2	0.8	0.08	0.13	0.03	1	13.4076	13.7629	22.9107	11.1163	11.372	5.33735	11.4199
					1.4	0.8	0.8	0.5	0.2	1.8	13.4956	13.3928	10.5956	11.0913	11.3465	13.4034	4.44551
					0.4	0.7		0.6	0.8	0.25	13.3084	15.0219	12.7383	11.063	9.67542	10.3716	31.4197
					0.2	0.2		1.3	0.6	0.6	12.8869	11.874	12.6864	10.55	11.2381	10.3433	16.146
					0.25	0.05			0.01	0.6	10.343	11.6981	14.7306	16.7781	10.8815	9.66729	16.3617
					0.6	0.03			1	0.2	9.61808	13.1105	13.8236	17.2925	11.3665	11.1598	18.9396
					1.3	0.01			1	0.16	21.5066	14.1372	13.5358	5.9364	10.3469	11.4874	21.5507
					1	0.7			0.005	0.7	14.1063	12.7519	15.8325	10.7912	10.9382	9.05032	20.9462
					0.25	0.13			0.5	0.3	13.5375	12.6039	15.0606	10.7227	10.8047	9.32073	21.8883
					0.27	0.08			0.08	0.9	13.8215	12.8744	12.439	10.8017	10.7343	18.6631	17.9548
					0.2	0.03			1	0.8	13.3369	12.5773	17.5248	10.2341	10.8641	7.7643	15.6553
					0.2	1.8			0.08		12.4989	12.9333	15.6386	10.4044	11.0294	9.01656	23.2266
					0.16	1			0.03		13.708	11.0336	18.4769	11.5462	9.95115	7.72888	14.6733
					0.6	1			1			13.3946	18.7866		11.1134	7.53158	16.5808
					0.2	0.2						13.7676	18.8444		11.2335	7.56864	12.3947
					0.9	0.15						13.3935	22.7158		11.1994	6.35324	13.9804
					0.08	1						13.3822	15.375		11.2334	9.14959	15.991
					0.5	0.3						12.5752	20.6626		11.4386	6.70176	20.5348
					0.005	1.3							18.8343			7.55435
					0.4	1							21.1273			6.79262
					1.8	1							20.72			6.80309
					1	0.7							27.7747			5.10754
					0.6	0.14							18.4323			7.89314
					2	1							21.0491			7.06521
					0.8	0.08							22.2892			6.22197
					0.8	1							12.417			13.8266
					0.18								13.9286			11.6458
					0.8								19.9521			6.1777
					0.8								15.5502			9.23483
					0.6								19.9635			6.85419
					0.5								14.9537			12.1538
					0.6								12.1245			14.1183
					0.8								9.71036			19.3091
				mean:	0.664079	0.627742	0.975714	0.847778	0.451316	0.624375	13.5691	13.454	17.2578	11.3451	10.7908	9.12807	17.7329
				sd:	0.556191	0.597019	1.12798	0.481969	0.409898	0.441437	2.32656	1.93235	4.1891	2.41033	0.632777	3.35231	7.22631
				median	0.6	0.7	0.8	0.8	0.2	0.6	13.4566	13.3822	16.8694	11.0772	10.9382	7.89373	16.3617

## Sheet: Tabelle2
		version 2
		experimental results:
			Max. droplet height [µm]						Calculation with JKR model (type sphere, radius 5 µm)
			Pad type:		Treatment:				E-modulus [kPa]			surface energy dg [mN/m]			dynamic viscosity [kPa*s]
			Arolium (n=38)	Euplantulae (n=31)	animal unaffected up to 6 min (n = 7)	animal actively pushing tarsus (n = 9)	animal being pushed by hand (n = 19)	animal being pullled by hand (n = 16)	fluid droplets (n=18)	viscous droplets (n=23)	hard droplets (n=38)	fluid droplets (n=18)	viscous droplets (n=23)	hard droplets (n=38)	viscous droplets (n=23)
		Raw data:	0.9	1	2.5	0.8	0.7	0.9	13.7576	14.1231	20.4515	10.7359	10.6125	7.20129	5.55428
			1	0.25	0.04	1.8	1	0.4	14.4102	21.1526	12.7774	11.7265	9.03032	9.55203	35.7341
			0.4	2.6	0.8	0.7	0.2	0.2	13.7567	14.1746	16.2139	11.1541	9.9898	7.89433	14.7086
			2.5	0.01	2.6	0.8	0.2	0.18	13.4176	11.6015	24.2923	11.1602	10.3876	5.14601	26.4332
			0.04	0.4	0.01	1	0.14	1	13.3263	14.1058	20.857	11.107	11.4003	5.69566	11.3168
			0.2	0.8	0.08	0.13	0.03	1	13.4076	13.7629	22.9107	11.1163	11.372	5.33735	11.4199
			1.4	0.8	0.8	0.5	0.2	1.8	13.4956	13.3928	10.5956	11.0913	11.3465	13.4034	4.44551
			0.4	0.7		0.6	0.8	0.25	13.3084	15.0219	12.7383	11.063	9.67542	10.3716	31.4197
			0.2	0.2		1.3	0.6	0.6	12.8869	11.874	12.6864	10.55	11.2381	10.3433	16.146
			0.25	0.05			0.01	0.6	10.343	11.6981	14.7306	16.7781	10.8815	9.66729	16.3617
			0.6	0.03			1	0.2	9.61808	13.1105	13.8236	17.2925	11.3665	11.1598	18.9396
			1.3	0.01			1	0.16	21.5066	14.1372	13.5358	5.9364	10.3469	11.4874	21.5507
			1	0.7			0.005	0.7	14.1063	12.7519	15.8325	10.7912	10.9382	9.05032	20.9462
			0.25	0.13			0.5	0.3	13.5375	12.6039	15.0606	10.7227	10.8047	9.32073	21.8883
			0.27	0.08			0.08	0.9	13.8215	12.8744	12.439	10.8017	10.7343	18.6631	17.9548
			0.2	0.03			1	0.8	13.3369	12.5773	17.5248	10.2341	10.8641	7.7643	15.6553
			0.2	1.8			0.08		12.4989	12.9333	15.6386	10.4044	11.0294	9.01656	23.2266
			0.16	1			0.03		13.708	11.0336	18.4769	11.5462	9.95115	7.72888	14.6733
			0.6	1			1			13.3946	18.7866		11.1134	7.53158	16.5808
			0.2	0.2						13.7676	18.8444		11.2335	7.56864	12.3947
			0.9	0.15						13.3935	22.7158		11.1994	6.35324	13.9804
			0.08	1						13.3822	15.375		11.2334	9.14959	15.991
			0.5	0.3						12.5752	20.6626		11.4386	6.70176	20.5348
			0.005	1.3							18.8343			7.55435
			0.4	1							21.1273			6.79262
			1.8	1							20.72			6.80309
			1	0.7							27.7747			5.10754
			0.6	0.14							18.4323			7.89314
			2	1							21.0491			7.06521
			0.8	0.08							22.2892			6.22197
			0.8	1							12.417			13.8266
			0.18								13.9286			11.6458
			0.8								19.9521			6.1777
			0.8								15.5502			9.23483
			0.6								19.9635			6.85419
			0.5								14.9537			12.1538
			0.6								12.1245			14.1183
			0.8								9.71036			19.3091
		mean	0.664079	0.627742	0.975714	0.847778	0.451316	0.624375	13.5691	13.454	17.2578	11.3451	10.7908	9.12807	17.7329
		sd	0.556191	0.597019	1.12798	0.481969	0.409898	0.441437	2.32656	1.93235	4.1891	2.41033	0.632777	3.35231	7.22631
		median	0.6	0.7	0.8	0.8	0.2	0.6	13.4566	13.3822	16.8694	11.0772	10.9382	7.89373	16.3617
